# Supplementary material for: Immunolocalization of the AT-1R Ang II Receptor in Human Kidney Cancer
Source: Biomolecules. 2023 Jul 28;13(8):1181. doi: 10.3390/biom13081181 (PMC10452411; doi:10.3390/biom13081181)
Supplement: Supplementary file 1 [file biomolecules-13-01181-s001.zip]

Archive with 3 entries (3 files):
- biomolecules-2311320- Figure S1.pdf
- biomolecules-2311320- Supplementary S1.pdf
- biomolecules-2311320- Table S1.pdf
